# Supplementary material for: Case report: Pediatric anti-gamma aminobutyric acid-B receptor encephalitis with benign prognosis
Source: Front Pediatr. 2023 Mar 3;11:1104001. doi: 10.3389/fped.2023.1104001 (PMC10020610; doi:10.3389/fped.2023.1104001)
Supplement: Supplementary file 1 [file Table1.xlsx]

## Sheet: Publication in PubMed
Title	First Author	Publication Year	DOI	No.of cases	Male	Female	Onset Age	Cognitive /psychiatric symptoms	Seizure	SE	EEG abnormalities	Brain MRI abnormalities	Tumor	Good Prognosis
Safety of inactivated COVID-19 vaccines in autoimmune encephalitis: A real-world cross-sectional survey	Xu Liu	2023	DOI: 10.1016/j.msard.2022.104495	15	6	9	39 (18-60)	4(26.7)	NA	NA	NA	NA	NA	NA
Early predictors of new-onset immune-related seizures: a preliminary study	Xiangsong Shi	2022	DOI: 10.1186/s12883-022-03042-0	3	1	2	34,55,71	NA	NA	NA	NA	NA	1/3	2/3
Cytokines/chemokines and soluble immune checkpoint molecules in anti-GABAB receptor encephalitis	Shan Qiao	2022	DOI: 10.1016/j.msard.2022.104234	10	7	3	64.5 (58.5-67.5)	(80%, 8/10)/(60%, 6/10	NA	NA	NA	NA	7/10	NA
Pulmonary infection and baseline mRS scores predict poor prognosis in anti-GABABR encephalitis	Junqing Ding	2022	DOI: 10.3389/fimmu.2022.918064	26	18	8	62.5 (54.75-65.25)	23/34	30/34	NA	NA	19/34	12/34	NA
Significance of Neuronal Autoantibodies in Comparison to Infectious Etiologies among Patients Presenting with Encephalitis in a Region with a High Prevalence of Infections	Thashi Chang	2022	DOI: 10.4103/aian.aian_280_21	2	2	0	19, 59	NA	2/2	NA	2/2	NA	NA	2/2
Acute Symptomatic Seizures and Risk of Epilepsy in Autoimmune Encephalitis: A Retrospective Cohort Study	Rui Zhong	2022	DOI: 10.3389/fimmu.2022.813174	15	7	8	57 (52, 61)	9/15	14/15	NA	11/15	5/15	2/15	NA
Relapses of Anti-NMDAR, Anti-GABABR and Anti-LGI1 Encephalitis: A Retrospective Cohort Study	Rui Zhong	2022	DOI: 10.3389/fimmu.2022.918396	24	13	9	59 (56, 63)，63 (54, 66)	16/24	22/24	16/24	16/24	10/24	5/24	NA
A Prognostic Analysis of the Outcomes in Patients With Anti-γ-Aminobutyric Acid B Receptor Encephalitis	Weibi Chen	2022	DOI: 10.3389/fimmu.2022.847494	22	13	9	55.3 ± 10.2	16/22	NA	7/22	16/22	15/22	8/22	13/22
Long-term seizure outcomes in patients with autoimmune encephalitis: A prospective observational registry study update	Xu Liu	2022	DOI: 10.1111/epi.17245	33	20	13	51 (18–75)	NA	NA	9/33	23/33	19/33	8/33	NA
Risk Factors for Mortality in Anti-NMDAR, Anti-LGI1, and Anti-GABABR Encephalitis	Rui Zhong	2022	DOI: 10.3389/fimmu.2022.845365	24	13	11	62 (56, 65)	NA	NA	NA	16/24	10/24	5/24	NA
SCLC and anti‐GABABR encephalitis: A retrospective analysis of 60 cases in China	Chunguo Jiang	2022	DOI: 10.1111/1759-7714.14323	58	44	14	61 (40, 81)	47/58	56/58	NA	23/34	28/32	23/58	9/35
Cerebrospinal Fluid Extracellular Vesicles with Distinct Properties in Autoimmune Encephalitis and Herpes Simplex Encephalitis	Yongang Li	2022	DOI: 10.1007/s12035-021-02705-2	11	6	5	57 (42–72)	NA	NA	NA	NA	NA	6/11	NA
Autoimmune Encephalitis Resembling Dementia Syndromes	Anna E M Bastiaansen	2021	DOI: 10.1212/NXI.0000000000001039	8	4	4	73 (58–76, 55–85)	8/8	5/8	NA	4/6	4/8	4/7	1/7
Limitations of a Commercial Assay as Diagnostic Test of Autoimmune Encephalitis	Raquel Ruiz-García	2021	DOI: 10.3389/fimmu.2021.691536	21	12	9	63.5 ( 24-78)	NA	NA	NA	NA	11/16	9/21	NA
Antibodies to neuronal surface antigens in patients with a clinical diagnosis of neurodegenerative disorder	Maria Pia Giannoccaro	2021	DOI: 10.1016/j.bbi.2021.05.017	1	0	1	53	1/1	NA	NA	1/1	1/1	0/1	NA
Clinical characteristics and elevated ProGRP and positive oligoclonal bands of 13 Chinese cases with anti-GABABR encephalitis	Huaikuan Wu	2021	DOI: 10.1002/jdn.10121	13	10	3	65 (28-74)	10/13	13/13	NA	9/13	4/10	7/13	4/11
The long‐term outcome of neuropsychological function is favorable in patients with non‐malignancy related anti-GABABR encephalitis: a case series	Caihong Ji	2021	DOI: 10.1186/s12883-021-02111-0	5	2	3	50.20 ± 10.08	NA	NA	NA	NA	NA	NA	NA
A Retrospective Study of Patients with GABABR Encephalitis: Therapy, Disease Activity and Prognostic Factors	Xiangchuan Wen	2021	DOI: 10.2147/NDT.S289942	20	12	8	59.35±9.20 (35-72)	17/20	18/20	10/20	15/20	11/20	12/20	9/20
Exosomes expressing neuronal autoantigens induced immune response in antibody-positive autoimmune encephalitis	Jiachen Gu	2021	DOI: 10.1016/j.molimm.2020.12.034.	8	4	4	65 (50− 72)	NA	NA	NA	6/8	6/8	3/8	NA
Status epilepticus from GABABR antibody positive encephalitis due to de novo mixed small cell and adenocarcinoma of the prostate	Christopher Kwan	2020	DOI: 10.1136/bcr-2020-238172	1	1	0	67	NA	1/1	NA	1/1	1/1	1/1	0/1
Direct economic burden of patients with autoimmune encephalitis in western China	Aiqing Li	2020	DOI: 10.1212/NXI.0000000000000891	26	14	12	55 (41-62)	NA	NA	NA	15/26	9/26	9/26	NA
Clinical and Electroencephalographic Features of the Seizures in Neuronal Surface Antibody-Associated Autoimmune Encephalitis	Yan Wang	2020	DOI: 10.3389/fneur.2020.00280	2	2	0	59,64	NA	2/2	NA	2/2	1/2	1/2	1/2
Encephalitis With Antibodies Against the GABAB Receptor: High Mortality and Risk Factors	Jingfang Lin	2019	DOI: 10.3389/fneur.2019.01030	28	17	9	53 (18–75)	26/28	27/28	6/28	18/28	7/28	9/28	16/28
Clinical characteristics and long-term follow-up of seven cases of anti-GABABR encephalitis in patients of Han Chinese descent	Wei Zeng	2020	DOI: 10.1007/s10072-019-04095-9.	7	4	3	44.7±14.09 (27–64)	6/7	7/7	NA	6/7	5/7	3/7	4/7
GABABR-Mediated Paraneoplastic Limbic Encephalitis Due To Thymic Small Cell Carcinoma	Talya Bordin-Wosk	2019	DOI: 10.1007/s11606-019-05040-4	1	1	0	55	1	1	NA	NA	NA	NA	NA
The expanded clinical spectrum of anti-GABABR encephalitis and added value of KCTD16 autoantibodies	Marleen H van Coevorden-Hameete	2019	DOI: 10.1093/brain/awz094	32	16	16	66 (57–75, 44–85)	31/32	29/32	13/31	21/25	13/29	21/32	NA
Evaluation of seizure treatment in anti-LGI1, anti-NMDAR, and anti-GABABR encephalitis	Marienke A.A.M. de Bruijn	2019	DOI: 10.1212/WNL.0000000000007475	21	10	11	64 (56-75,43-78)	NA	16/21	13/21	NA	NA	14/21	NA
Typical clinical and imaging manifestations of encephalitis with anti-γ-aminobutyric acid B receptor antibodies: clinical experience and a literature review	Zhihua Si	2019	DOI: 10.1007/s10072-018-3679-5	5	3	2	33 (22-77)	NA	NA	NA	NA	NA	NA	NA
Clinical characteristics and factors associated with short-term prognosis in adult patients with autoimmune encephalitis of non-neoplastic etiology	Xiaoyu Dong	2019	DOI: 10.1007/s10072-019-03883-7	5	1	4	64 (57-77)	4/5	4/5	2/5	3/5	NA	NA	NA
The prevalence of neural antibodies in temporal lobe epilepsy and the clinical characteristics of seropositive patients	Martin Elisak	2018	DOI: 10.1016/j.seizure.2018.09.009	1	0	1	55	1	1	NA	1	1	NA	NA
Pathogenic potential of antibodies to the GABAB receptor	Anjan Nibber	2017	DOI: 10.1002/epi4.12067	1	1	0	50	NA	NA	NA	NA	NA	1	NA
The gamma-aminobutyric acid-B receptor (GABAB) encephalitis: clinical manifestations and response to immunotherapy	Junzhao Cui	2017	DOI: 10.1080/00207454.2017.1408618	11	7	4	63 (47-79)	10/11	10/11	NA	10/11	7/11	5/11	8/11
Encephalitis with antibodies against the GABAB receptor: seizures as the most common presentation at admission	Xueping Chen	2017	DOI: 10.1080/01616412.2017.1351062	11	8	3	51	NA	11/11	NA	2/11	2/11	3/11	7/11
Effectiveness of multimodality treatment for autoimmune limbic epilepsy	Divyanshu Dubey	2014	DOI: 10.1684/epd.2014.0703.	1	1	0	53	1	1/1	1/1	1	1	0	1/1
GABAB receptor antibodies in paraneoplastic cerebellar ataxia	Sven Jarius	2013	DOI: 10.1016/j.jneuroim.2012.12.006	1	1	0	64	0	NA	0/1	0	0	1	1/1
A case of limbic encephalitis with positive antibody to the GABAB receptor	Yan Zhang	2013	DOI: 10.3760/cma.j.issn.0366-6999.20130908	1	0	1	62	1	1/1	1/1	0	1	1	0/1
Treatment of γ-aminobutyric acid B receptor-antibody autoimmune encephalitis with oral corticosteroids	Daniel M Goldenholz	2012	DOI: 10.1001/archneurol.2012.197	1	1	0	43	1	NA	NA	1	1	0	1/1
GABA(B) receptor antibodies in limbic encephalitis and anti-GAD-associated neurologic disorders	A Boronat	2011	DOI: 10.1212/WNL.0b013e31820e7b8d.	11	9	2	60 (47-70)	4/11	9/11	1/11	NA	5	7/11	7/11
Antibodies to the GABA(B) receptor in limbic encephalitis with seizures: case series and characterisation of the antigen	Eric Lancaster	2010	DOI: 10.1016/S1474-4422(09)70324-2	15	8	7	62 (24–75)	15/15	15/15	NA	NA	11/15	8/15	NA
